# Supplementary material for: The Effects of High-Dose Probiotic Supplementation on Immune Activation and Neurocognitive Disorders in People Living with HIV Undergoing Successful Antiretroviral Treatment: The Procog Study
Source: Pathogens. 2025 Jun 6;14(6):568. doi: 10.3390/pathogens14060568 (PMC12196004; doi:10.3390/pathogens14060568)
Supplement: Supplementary file 1 [file pathogens-14-00568-s001.zip]

Archive with 1 entries (1 files):
- pathogens-3645271-supplementary.pdf
